# Supplementary material for: Evaluation of the Virulence Potential of Listeria monocytogenes through the Characterization of the Truncated Forms of Internalin A
Source: Int J Mol Sci. 2023 Jun 14;24(12):10141. doi: 10.3390/ijms241210141 (PMC10299213; doi:10.3390/ijms241210141)
Supplement: Supplementary file 1 [file ijms-24-10141-s001.zip › Table S2.xlsx]

## Sheet: Sheet 1
ST	clinical	dairy	fish	meat	environmental	other	vegetable	Total
1	59	3	1	12	0	0	0	16
121	3	2	23	23	7	0	0	55
155	29	0	4	10	1	0	0	15
2	23	3	3	4	9	2	0	21
101	6	0	24	5	0	0	0	29
3	4	5	0	7	3	1	0	16
21	2	21	0	2	27	0	0	50
5	64	1	5	8	7	0	0	21
8	31	1	21	13	2	0	0	37
9	7	0	7	87	6	2	1	103
Total	36	88	171	62	5	1	363
serotype	clinical	environmental	food	Total
1/2 a	145	49	168	362
1/2 b	86	13	65	164
1/2 c	7	6	104	117
4b	137	12	43	192
nd	4	1	9	14
Total	379	81	389	849
